# Supplementary material for: Dietary Supplementation with Yak Stomach Lysozyme Improves Intestinal Health and Nutrient Metabolism in Weaned Piglets Challenged with Enterotoxigenic Escherichia coli (ETEC)
Source: Animals (Basel). 2025 Nov 13;15(22):3287. doi: 10.3390/ani15223287 (PMC12649399; doi:10.3390/ani15223287)
Supplement: Supplementary file 1 [file animals-15-03287-s001.zip]

Archive with 1 entries (1 files):
- animals-3915310-supplementary.pdf
